# Supplementary material for: Suitability of XRF for Routine Analysis of Multi-Elemental Composition: A Multi-Standard Verification
Source: Methods Protoc. 2024 Jul 5;7(4):53. doi: 10.3390/mps7040053 (PMC11270293; doi:10.3390/mps7040053)
Supplement: Supplementary file 1 [file mps-07-00053-s001.zip]

Archive with 1 entries (1 files):
- mps-3065487-supplementary.pdf
